# Supplementary material for: The identity blueprint: Decoding the professional identity of Basic Sciences Medical Teachers in Pakistan by developing and pilot testing a questionnaire
Source: PLoS One. 2026 Feb 6;21(2):e0340290. doi: 10.1371/journal.pone.0340290 (PMC12880675; doi:10.1371/journal.pone.0340290)
Supplement: S1 Data — (CSV) [file pone.0340290.s002.csv]

Gender	Fieldofspecialization	Designation	Qualification	Teachingexperienceinyears	RewindTime	Ifeelproudtobeamedicalteacher	Itsyncswellwithfamilylife	Myseniorsencouragemegrowprofessionally	ParttimePhysician	Myhardworkisusuallyacknowledgedatworkplace	AcceptingPeople	Istaycalminstressfulsituations	Itakemystudentsâ€™wordsaspersonalevaluationofmyself	Ikeepmyselfupdatedwithlatesttrendsinmyfield	Iforeseemyselfinabetterpositioninmycareergrowth	IamgladIbringpositivechangeinsociety	RewardatWorkplace	Iampositivelychallengedatworkplace	Teachingcomesnaturallytome	IfeelaccomplishedwhenIseemystudentsprogressing	Medicalteachersarenotdoc	Iconsidermyworkasalegacysadqaejaaria	Ienjoylibertytoexerciseinnovativeideasatworkplace	Ifrequentlyattendworkshopsconferencesandseminarsetc
1	6	3	4	2	4	1	1	2	1	2	5	1	2	1	1	1	1	1	1	1	5	1	1	1
1	6	1	2	1	5	2	2	2	2	2	4	3	2	2	2	2	4	2	2	2	1	2	2	2
2	1	2	3	2	4	2	1	2	3	2	4	2	2	2	2	1	4	2	2	1	2	1	4	2
1	6	1	1	1	2	2	3	3	2	2	3	4	3	2	2	2	2	2	4	2	2	3	2	2
1	4	2	3	1	5	4	1	1	5	2	5	2	2	2	2	2	1	1	5	1	1	1	4	2
1	8	1	2	1	4	2	2	1	1	2	5	4	2	2	3	1	1	1	5	2	2	2	2	1
2	4	2	3	2	3	2	2	5	4	4	4	3	2	2	3	2	4	4	2	2	2	2	1	4
2	2	4	4	2	5	1	2	2	4	2	4	2	2	2	2	2	2	2	2	2	2	4	2	2
2	2	4	1	4	5	1	1	2	2	1	4	2	2	1	1	1	2	1	1	1	2	1	4	1
2	6	2	3	1	4	2	1	2	4	2	4	3	4	2	2	3	1	2	2	2	4	2	2	1
1	0	1	1	1	3	3	2	2	2	2	4	1	2	2	2	2	2	2	2	3	2	3	2	2
2	0	1	1	1	2	2	1	3	4	4	4	4	2	3	4	2	1	4	2	2	3	2	4	2
2	6	3	3	4	4	5	2	2	3	2	4	2	2	2	2	2	4	2	1	1	2	1	1	2
1	4	2	1	1	4	2	1	2	2	2	4	2	2	2	2	2	2	2	3	1	4	2	3	4
2	4	1	3	2	1	2	2	2	1	2	4	2	2	2	4	2	4	4	2	1	2	2	4	2
2	1	3	3	4	3	1	1	2	4	2	4	2	2	2	3	2	2	2	2	2	4	2	2	2
1	5	2	3	1	4	2	2	5	3	4	5	2	3	2	2	3	2	3	3	2	4	4	2	4
1	1	3	3	4	5	1	1	2	4	3	4	2	1	2	2	2	2	3	1	1	3	1	2	2
2	8	1	3	1	4	2	2	3	1	2	4	2	2	2	2	2	4	2	2	1	2	2	2	2
2	8	2	2	2	3	2	2	3	3	2	4	2	2	2	3	2	4	1	2	1	3	2	2	4
2	0	1	2	1	2	1	2	4	4	4	2	2	1	2	2	2	1	3	2	1	4	2	4	2
2	5	1	1	1	4	2	2	5	2	4	4	2	4	2	3	3	2	4	4	1	1	2	5	2
1	8	1	2	1	1	1	1	2	2	1	5	1	3	2	1	2	2	2	1	2	2	2	1	1
2	0	1	3	1	4	1	1	1	2	3	5	2	1	2	2	1	2	2	2	1	3	1	1	1
2	0	2	1	2	4	1	2	1	1	3	4	2	2	3	2	3	1	2	3	1	4	2	2	2
1	8	2	3	1	4	2	4	2	1	2	5	2	2	3	1	2	2	4	4	1	4	2	2	4
2	4	2	1	1	4	2	2	2	2	3	4	2	1	2	1	2	3	3	3	1	4	2	3	3
2	5	2	4	1	3	2	2	1	1	4	3	3	2	2	2	2	1	4	2	2	2	2	1	2
2	4	2	1	2	4	1	2	2	3	2	4	1	2	1	1	2	4	2	2	1	4	2	2	2
1	2	3	4	1	1	2	1	4	1	5	5	1	1	2	1	1	3	4	1	1	2	1	3	4
1	6	3	3	4	4	2	2	2	2	2	4	2	2	2	2	1	2	2	2	1	2	2	2	2
1	7	4	1	4	4	1	1	1	1	2	4	2	2	2	2	2	3	2	2	1	3	1	2	2
1	6	4	4	5	4	1	1	2	2	2	4	2	2	2	2	2	2	2	2	2	4	2	2	4
2	8	3	3	4	3	2	2	2	4	4	5	1	2	2	2	1	2	2	2	1	2	2	4	2
2	1	4	4	4	4	1	2	2	4	2	4	2	2	1	2	1	4	2	2	1	2	1	2	2
2	0	2	3	1	2	2	2	2	1	4	2	2	2	1	1	1	1	1	1	1	4	2	1	1
1	0	3	2	4	2	1	2	2	1	4	5	1	1	1	2	1	1	2	1	1	4	2	2	2
2	1	3	3	1	4	1	1	2	3	2	4	2	2	2	2	2	2	4	2	1	2	2	1	2
1	1	3	3	4	2	2	2	2	2	2	4	2	2	2	2	2	2	2	2	2	2	2	2	2
2	1	4	4	4	5	1	1	1	5	2	4	3	1	1	1	1	1	1	1	1	1	1	1	2
2	1	3	3	2	2	3	1	3	2	2	4	1	1	1	1	1	4	2	1	1	1	1	2	1
2	1	2	3	4	2	2	2	2	1	3	4	2	2	2	2	2	2	2	2	1	1	1	2	2
2	1	4	3	1	4	2	2	2	4	2	4	2	2	2	3	2	2	3	2	1	2	2	3	2
2	1	3	3	2	2	1	1	2	1	2	4	2	2	1	2	2	1	2	1	1	1	2	2	2
1	1	3	3	5	4	1	2	2	2	2	2	2	2	2	2	3	2	2	2	1	4	1	2	2
2	1	4	3	5	3	1	1	1	2	1	4	2	1	2	3	1	2	2	1	1	2	1	2	2
2	1	2	3	4	5	1	1	4	5	1	5	2	2	2	2	2	4	2	1	1	1	1	1	1
2	1	2	3	4	4	1	2	5	3	4	3	2	2	3	2	3	1	5	4	2	2	2	4	4
2	1	1	1	1	4	1	1	4	1	4	5	2	2	2	2	1	2	1	2	1	1	1	1	1
2	1	1	1	1	3	1	3	2	3	3	4	3	2	1	1	1	1	1	1	1	1	3	3	2
2	1	1	3	1	2	2	1	3	2	3	4	2	2	2	3	2	3	2	2	1	2	1	3	2
1	1	4	3	5	1	1	1	1	1	1	5	3	1	1	2	1	1	1	2	1	4	1	1	1
2	1	3	3	1	4	1	1	1	2	2	4	2	2	2	2	2	2	2	2	1	2	2	2	2
1	1	4	3	5	5	1	4	5	2	5	5	2	4	2	2	4	1	5	4	2	2	4	1	4
2	1	4	4	5	4	1	1	2	3	2	4	1	2	1	1	1	2	2	1	1	2	1	1	1
2	1	2	3	1	5	1	1	1	5	2	5	2	1	1	1	1	2	2	1	1	2	1	2	1
2	1	1	1	1	3	2	1	3	2	2	3	2	2	1	3	2	1	1	2	1	2	1	3	4
2	1	2	3	1	4	2	1	3	2	1	4	2	2	2	1	2	5	2	1	1	2	1	1	2
1	3	4	3	4	4	1	1	1	2	2	5	1	4	1	1	1	1	1	1	1	2	1	2	1
2	1	3	3	2	2	1	1	4	1	2	4	2	1	1	2	1	3	2	1	2	2	1	1	1
2	1	3	3	2	4	1	2	2	2	2	4	4	2	2	2	2	2	2	1	1	1	1	2	2
2	1	4	3	5	4	1	1	2	1	1	5	2	4	1	4	1	2	2	2	1	2	1	1	1
2	1	2	3	1	5	1	1	1	2	2	5	2	1	1	2	1	2	1	1	1	1	1	1	1
2	2	3	3	2	2	2	2	2	1	2	4	2	4	2	3	2	4	2	2	2	4	2	2	2
2	8	1	2	1	2	2	1	1	1	2	3	3	2	2	1	1	4	2	2	2	1	2	1	1
2	1	4	4	5	2	1	1	2	2	2	4	4	2	2	2	2	2	2	2	2	2	2	2	2
2	8	1	3	1	4	1	2	4	2	5	4	3	2	3	2	2	2	4	2	1	1	1	2	2
2	1	1	1	1	4	2	2	2	4	4	4	3	2	2	2	2	2	3	2	2	2	2	3	2
2	1	1	3	1	4	1	1	4	3	3	4	2	2	2	1	1	2	1	1	1	2	1	2	2
2	8	1	3	1	5	1	1	4	3	4	4	2	4	1	2	2	2	3	1	2	2	1	4	2
1	0	1	1	1	2	1	1	1	1	1	4	2	1	1	2	1	4	2	1	2	3	1	1	1
2	1	1	1	1	3	1	1	1	1	1	4	2	4	2	2	2	4	2	2	2	1	2	2	2
1	5	3	3	2	4	2	1	2	2	3	4	4	2	2	2	3	3	2	2	2	2	2	2	2
1	1	2	3	2	1	1	2	3	1	3	4	3	2	3	3	3	1	2	2	2	1	4	4	2
2	1	1	3	1	4	1	1	1	2	1	5	2	4	1	1	1	4	2	1	1	2	1	1	1
2	1	1	1	1	1	2	2	4	1	4	4	2	1	1	1	1	2	3	2	1	2	1	4	4
1	1	4	3	5	5	1	1	1	2	2	3	1	4	2	1	1	4	2	1	1	1	3	2	1
2	5	4	3	5	4	1	1	1	1	2	4	3	2	1	2	1	4	2	1	1	2	1	1	2
2	1	3	4	5	5	1	1	1	3	2	4	4	2	2	2	2	2	3	1	1	2	2	2	2
2	0	1	1	1	2	2	3	3	3	2	4	2	2	2	2	2	4	2	4	2	4	2	2	2
2	8	2	2	1	3	2	2	3	4	4	5	2	1	2	3	2	2	2	3	1	4	1	2	1
2	1	3	3	2	3	2	2	1	1	2	4	2	2	2	2	2	2	2	2	2	2	1	4	2
2	8	2	3	1	4	2	2	2	1	4	4	4	2	2	2	2	2	2	2	2	2	1	1	2
2	1	4	4	5	4	1	2	2	2	2	4	2	2	2	3	2	4	2	1	1	2	1	2	3
2	8	2	3	1	4	1	1	2	4	2	4	2	2	2	2	2	4	2	3	1	2	2	2	4
2	1	1	3	1	4	1	1	1	3	1	4	2	1	2	1	1	1	1	1	1	2	1	1	1
2	1	4	3	5	2	2	1	1	2	1	4	2	2	2	3	2	4	2	2	1	2	2	2	1
1	3	3	4	5	2	2	1	4	1	2	4	2	2	2	3	1	1	4	1	1	3	1	4	2
2	0	1	1	1	1	3	1	3	1	3	3	3	2	3	3	3	2	2	3	2	1	2	1	2
2	1	1	1	1	5	1	1	2	4	2	4	2	4	2	2	2	2	3	1	2	4	1	2	2
1	0	2	4	1	3	1	1	5	1	4	4	3	1	4	4	4	4	4	2	1	1	4	4	5
2	1	3	3	2	4	1	2	1	4	2	4	2	2	2	2	1	4	2	2	1	4	1	2	1
2	4	2	3	2	2	3	1	2	2	3	4	2	3	2	3	3	2	3	4	3	1	3	3	2
2	1	2	3	2	5	1	2	1	5	1	5	1	1	2	3	1	4	2	1	1	1	1	1	2
2	1	2	4	1	4	2	1	2	4	2	4	2	2	2	2	2	4	2	2	2	2	2	2	2
1	1	2	3	5	4	1	1	1	5	1	4	2	4	1	1	3	4	2	1	1	1	1	1	1
2	0	2	3	2	2	1	1	2	2	4	4	2	2	3	2	2	4	2	2	1	3	1	2	3
2	0	1	1	1	4	2	2	2	4	2	3	4	2	3	3	2	2	3	2	1	1	2	2	2
2	0	1	1	1	4	2	1	1	2	2	5	3	2	2	3	3	4	2	2	2	1	1	1	1
2	0	1	1	1	4	2	1	1	2	1	4	2	2	2	1	1	4	2	1	1	1	2	2	1
2	1	4	3	4	1	2	5	3	2	2	2	2	1	2	3	3	1	2	1	1	1	1	3	2
2	0	1	3	1	4	2	1	1	2	2	4	2	2	2	1	1	2	2	2	1	1	2	2	2
2	0	1	1	1	4	2	1	1	2	2	4	4	2	2	2	2	4	2	4	1	3	2	4	2
2	0	2	3	1	2	1	1	1	1	4	5	1	1	1	1	1	2	2	2	1	1	1	1	1
1	3	2	4	2	1	3	1	5	4	3	4	2	1	2	4	4	2	2	4	3	1	2	3	4
2	0	4	1	4	5	2	1	4	4	3	4	2	2	1	2	2	2	2	2	1	4	1	1	2
2	2	3	3	1	5	1	1	1	3	2	4	2	2	2	2	1	3	2	2	1	4	1	1	1
2	2	1	3	1	2	3	3	4	2	4	4	2	2	3	3	3	3	3	2	2	2	2	2	4
1	0	3	3	4	5	1	2	4	2	4	4	2	2	2	2	4	4	4	4	2	2	2	3	4
2	0	2	4	1	4	2	2	3	4	3	4	2	2	2	2	2	4	2	2	2	3	2	2	2
1	0	2	3	1	4	1	2	1	1	2	4	2	2	3	2	2	4	2	2	2	2	2	4	4
2	0	4	4	4	1	4	2	4	1	4	4	4	1	2	3	3	1	4	1	3	1	2	4	2
2	1	3	3	4	4	2	2	2	4	2	5	3	2	4	4	2	1	4	2	2	2	2	2	2
2	0	4	4	4	4	1	1	1	2	1	5	2	2	1	1	1	4	2	2	1	2	1	1	1
2	5	2	3	4	4	1	1	1	4	1	5	2	2	1	1	2	2	2	2	1	4	1	2	1
2	1	1	3	1	2	2	2	4	3	3	4	2	2	2	2	2	2	2	3	2	2	2	2	2
2	4	1	1	1	5	2	1	2	2	2	5	4	3	2	2	2	4	2	3	3	2	4	2	2
2	6	1	3	1	2	2	2	2	2	2	4	2	2	3	3	2	3	3	2	3	2	2	3	2
1	5	3	3	1	5	1	1	1	5	2	4	2	2	1	1	1	4	2	1	1	4	1	2	2
2	0	2	4	1	5	2	2	1	2	2	4	3	2	2	2	2	2	2	2	2	2	2	3	2
2	0	4	4	2	4	1	1	1	2	1	4	2	2	2	1	2	4	1	3	1	1	1	2	2
2	0	3	4	4	2	2	1	1	2	2	4	1	2	2	2	3	2	2	3	1	4	1	1	1
2	6	1	3	1	4	1	2	2	2	2	4	2	2	2	2	1	4	2	1	1	2	1	2	2
2	0	1	1	1	1	2	2	2	2	2	2	2	4	1	1	1	2	1	1	1	2	1	1	2
2	4	2	3	1	4	1	1	2	2	2	4	2	1	2	1	1	4	2	1	1	3	1	2	2
2	0	2	3	4	2	2	2	3	2	2	4	2	2	2	2	2	2	2	3	2	2	2	2	2
1	0	1	1	1	5	1	1	1	5	1	2	4	5	1	1	1	5	1	1	1	1	1	1	1
2	0	1	1	1	1	2	2	1	2	2	4	2	2	2	2	2	3	2	2	2	2	2	1	1
2	0	2	3	1	2	1	3	4	2	4	4	2	1	2	3	3	1	3	2	1	2	1	3	2
1	0	1	1	1	2	2	2	2	1	2	4	2	2	2	3	2	2	2	3	1	1	1	1	4
2	0	1	1	1	3	1	2	1	2	2	5	1	1	1	3	1	1	2	1	1	4	1	1	1
2	0	4	3	4	5	2	2	4	3	2	5	2	2	2	2	2	1	1	4	2	2	2	1	1
2	0	3	4	2	4	2	1	2	2	2	4	2	2	1	1	1	4	2	1	1	1	2	1	1
2	0	2	3	2	2	1	1	1	3	4	5	1	1	1	1	1	1	1	1	1	1	1	1	1
2	0	4	3	5	5	1	1	1	4	1	5	1	1	1	3	1	1	1	2	1	2	1	1	1
2	0	3	3	2	5	1	1	1	5	1	5	2	2	1	1	1	4	1	2	1	2	1	1	4
2	0	2	3	2	4	1	1	1	2	1	5	2	1	1	1	1	4	1	1	1	1	1	1	1
2	0	2	3	1	4	2	2	2	4	2	4	2	2	2	2	2	2	2	2	2	3	2	2	2
2	0	3	4	4	4	1	1	2	2	2	3	4	2	2	3	2	4	2	1	2	1	1	2	2
2	0	2	3	1	4	1	2	2	4	2	4	2	2	1	2	2	2	2	1	1	2	1	1	2
2	0	3	4	2	5	2	2	5	4	5	4	2	4	2	3	2	3	4	1	2	4	2	4	2
1	0	2	4	2	1	1	2	2	1	4	4	2	1	1	2	2	1	2	1	1	1	1	1	4
2	0	3	3	2	4	1	2	2	2	2	4	4	2	1	2	1	1	3	1	1	2	1	3	2
2	0	2	3	2	3	1	1	2	2	1	2	2	2	1	2	1	4	2	2	1	1	2	4	2
2	0	1	1	1	4	1	2	4	5	5	5	3	2	2	2	2	1	4	4	1	1	2	4	2
2	0	3	3	2	4	1	1	1	2	4	5	2	1	2	1	1	4	2	2	1	2	1	4	1
2	0	1	3	1	2	2	1	2	3	2	5	3	2	4	2	2	1	2	2	1	1	2	3	4
2	0	4	4	5	4	2	2	2	2	1	4	2	2	2	2	3	2	2	2	1	4	1	1	2
2	0	3	3	2	2	1	1	2	2	1	4	2	2	2	1	2	2	2	2	1	1	2	2	2
2	0	1	1	1	4	2	1	2	2	2	4	1	2	2	2	2	2	2	2	2	4	2	2	2
2	0	2	3	1	2	2	1	1	2	2	5	2	2	2	1	2	2	2	2	2	1	3	2	2
2	6	3	3	2	4	2	1	1	2	2	4	3	2	2	2	2	4	2	1	1	2	2	2	2
2	0	2	3	1	2	1	2	4	2	2	4	3	2	2	2	2	4	4	1	2	1	1	2	4
2	0	2	3	1	4	2	1	2	3	3	2	2	4	2	2	2	2	4	3	2	1	2	2	3
2	0	4	3	5	4	1	1	3	2	2	4	3	2	2	2	2	1	1	2	1	2	1	1	2
2	0	2	3	1	1	2	2	4	2	3	4	4	3	1	2	3	1	3	2	2	1	1	2	2
2	0	2	3	1	2	1	1	2	3	2	5	2	4	4	4	2	1	2	2	1	2	2	4	2
2	0	3	3	2	4	1	1	2	4	2	5	2	2	1	2	2	2	2	2	1	2	1	2	2
1	0	3	3	1	4	1	1	2	4	2	5	2	2	2	2	2	2	2	2	1	1	1	2	2
1	0	2	3	2	5	1	1	2	5	2	4	2	2	2	2	2	3	2	2	2	2	2	2	2
1	0	1	1	1	4	2	3	3	2	3	4	2	2	3	2	2	3	2	4	1	2	2	3	2
2	0	2	3	1	4	1	1	2	2	1	5	2	2	2	1	1	3	4	1	1	1	1	1	3
1	0	1	1	1	4	1	1	4	4	3	5	2	2	3	2	2	2	3	2	1	2	1	2	3
2	0	1	1	1	5	1	1	5	2	5	4	2	2	2	1	1	1	5	2	2	1	1	2	1
2	6	2	3	1	4	2	3	3	1	2	5	2	1	1	3	2	1	3	4	2	2	2	2	1
1	0	4	4	5	1	3	4	2	5	4	4	4	2	2	2	4	4	4	4	1	4	2	4	1
2	0	1	1	1	4	1	1	1	1	3	4	2	5	2	2	3	1	2	5	1	2	3	2	4
2	0	2	3	1	2	1	1	1	1	2	4	2	1	2	2	2	2	2	2	2	1	2	2	2
2	0	2	3	2	1	3	1	2	1	2	4	2	2	1	1	1	2	2	3	1	2	1	2	2
2	0	2	3	1	4	1	1	4	3	2	4	2	2	2	1	2	1	2	2	1	3	1	2	2
2	0	3	3	2	2	1	1	3	2	4	4	3	1	2	2	2	2	3	1	1	2	2	2	1
2	0	4	3	5	3	1	4	2	4	2	4	3	4	3	3	3	4	2	2	1	3	2	1	2
2	0	2	4	1	5	1	1	2	5	2	4	2	4	2	2	2	4	3	2	1	4	4	2	2
2	0	4	3	2	3	2	1	2	2	2	4	2	2	2	2	2	2	2	2	2	2	2	2	1
2	0	3	3	2	2	1	1	3	4	2	2	2	1	2	1	2	2	2	1	1	2	1	1	2
2	0	1	4	5	2	2	3	2	1	2	5	2	2	2	2	1	3	4	2	2	1	4	2	1
2	0	2	3	1	5	1	2	2	4	3	4	2	2	2	2	2	3	2	1	1	1	1	2	2
2	0	1	3	1	3	1	2	3	2	2	4	2	2	1	2	2	2	4	2	1	3	2	2	2
1	1	4	4	5	4	1	2	2	4	1	4	2	2	2	1	3	2	2	2	1	4	1	1	2
1	0	4	4	4	4	1	2	4	1	2	4	2	1	2	2	1	2	4	2	1	4	1	4	2
2	0	2	3	2	5	1	1	2	5	2	5	2	1	2	1	1	4	2	1	1	2	1	1	2
2	0	2	3	1	4	2	1	2	4	2	4	4	2	2	2	2	4	2	1	2	1	3	4	4
2	0	2	3	4	5	1	1	5	5	1	4	2	2	2	2	2	2	2	2	1	4	1	2	2
2	0	3	3	4	4	1	1	2	3	1	4	2	2	1	3	1	4	2	2	1	2	1	2	2
2	0	2	3	1	1	4	5	5	1	5	3	2	2	2	4	5	1	4	2	1	1	1	4	3
1	0	4	4	2	1	1	1	1	2	3	3	1	2	1	1	1	5	1	1	1	1	3	1	1
2	3	3	4	2	1	2	2	3	1	3	3	2	2	2	1	2	2	2	1	1	2	1	2	2
2	4	2	3	1	1	4	1	4	1	3	4	2	3	1	2	3	1	1	1	2	1	1	2	1
2	1	1	1	1	5	1	1	1	5	1	4	2	2	2	2	1	5	4	1	1	2	1	1	1
1	0	1	3	2	4	1	1	1	1	1	4	2	2	1	1	2	2	2	1	2	4	2	2	1
2	0	2	4	1	4	1	1	4	2	2	5	2	4	2	4	2	1	5	2	2	1	2	4	4
2	0	2	3	1	3	2	1	1	2	2	4	2	3	2	2	2	3	2	4	1	1	3	1	2
2	0	2	3	1	4	1	1	1	4	2	4	2	2	1	2	1	2	2	2	1	2	1	2	1
2	0	1	1	1	4	2	1	2	2	4	2	3	1	1	2	1	2	2	2	1	1	1	2	1
2	0	2	4	1	1	3	2	4	1	4	4	2	2	2	4	3	1	3	2	2	1	3	4	2
2	0	1	1	1	1	2	1	1	1	1	5	1	2	2	3	2	5	1	2	2	2	4	1	4
2	0	2	1	1	4	1	1	1	4	1	5	1	2	1	1	1	4	1	1	1	3	1	1	1
2	0	1	3	1	2	2	1	2	1	5	4	2	2	3	3	3	3	4	4	3	1	2	4	2
2	0	2	3	1	4	2	1	2	2	2	4	3	2	2	2	1	4	2	2	1	2	2	1	1
2	0	1	3	1	1	3	4	4	1	5	2	5	2	3	1	1	2	2	1	1	2	1	2	2
2	0	2	3	1	1	2	3	1	1	4	5	1	2	1	1	2	2	2	1	1	1	3	4	2
2	0	2	4	2	3	2	1	1	3	2	4	2	2	2	2	2	4	2	2	2	5	2	2	2
2	0	1	1	1	4	3	1	2	4	4	3	3	2	2	3	2	2	3	2	2	2	2	4	4
2	0	2	3	2	4	1	2	2	5	2	5	1	2	2	2	2	2	2	1	1	2	1	1	2
2	0	1	1	1	3	2	2	2	1	3	4	2	2	2	3	3	2	4	2	2	1	2	1	2
2	0	1	1	1	5	1	1	1	2	1	4	2	2	2	2	2	4	2	3	2	4	2	2	2
2	0	1	3	1	4	2	2	2	2	2	4	4	2	2	2	2	4	4	2	2	2	2	4	4
2	0	1	3	1	5	1	2	2	4	2	4	4	2	2	2	1	2	2	1	1	1	3	2	4
2	0	1	3	1	5	1	1	1	4	2	5	1	2	3	2	1	1	2	1	1	2	1	2	4
2	0	1	3	2	3	1	1	1	1	2	4	2	1	2	2	2	2	2	2	2	1	1	2	2
2	0	1	1	1	4	2	1	2	4	1	3	2	2	2	2	3	4	2	2	1	2	2	1	2
2	0	1	3	1	3	2	2	3	2	3	3	3	2	2	2	2	2	3	2	2	2	2	2	3
2	0	1	3	1	4	1	1	2	4	2	5	2	1	1	1	1	2	2	1	1	1	1	1	2
2	0	1	1	1	5	1	1	2	4	2	5	1	1	1	1	1	2	2	1	1	2	1	3	2
2	0	1	3	1	4	1	4	2	2	3	4	2	2	2	4	2	2	2	1	1	1	2	4	2
2	0	1	1	1	1	1	2	3	2	1	5	2	3	2	1	3	2	2	3	1	2	1	4	2
2	0	2	3	1	3	2	5	2	1	2	4	2	4	2	2	2	2	4	2	2	2	2	2	2
2	0	2	4	2	4	1	1	1	1	1	5	1	1	1	1	1	4	2	2	1	2	1	1	1
2	0	4	4	2	4	2	1	2	4	2	4	2	3	2	2	2	4	2	3	1	3	5	2	2
2	0	1	3	1	2	2	1	2	2	2	4	2	1	2	2	2	1	3	2	1	2	2	2	2
1	0	3	3	1	4	1	2	2	4	2	4	4	2	2	2	2	4	2	2	1	3	1	2	2
2	0	1	3	1	5	1	1	2	4	2	4	2	2	1	1	2	4	2	2	1	2	3	2	2
2	0	1	3	1	2	2	2	2	2	2	4	2	2	2	2	2	3	3	2	2	1	2	2	2
2	0	3	3	2	4	1	1	3	4	3	4	2	2	2	2	1	1	2	1	1	3	1	1	3
2	0	1	3	1	4	2	2	2	4	2	4	2	2	2	2	2	2	2	2	2	2	2	2	2
2	0	3	4	2	5	1	1	1	5	1	4	1	1	1	2	1	4	2	2	1	4	1	2	2
2	0	1	3	1	4	1	1	1	4	4	5	2	4	4	1	1	1	4	1	1	1	1	4	1
2	0	4	4	5	4	2	1	2	3	1	4	4	1	2	2	1	2	2	1	1	2	1	2	2
1	0	1	1	1	4	3	2	5	1	2	3	3	2	3	2	4	4	3	3	3	4	2	3	3
1	0	3	4	4	4	2	2	4	2	4	4	2	2	4	2	4	4	2	4	2	2	3	2	4
2	0	4	3	5	4	2	1	2	2	1	4	3	5	2	3	2	4	2	4	1	2	1	2	2
2	0	4	4	2	2	2	2	4	1	2	4	3	1	1	1	1	2	4	2	1	1	1	2	1
2	0	2	3	1	4	2	2	2	4	2	4	2	4	1	4	2	2	2	3	2	2	2	2	2
2	0	4	4	4	5	1	1	5	2	4	4	2	2	2	1	2	2	4	1	1	3	1	2	2
1	0	3	3	2	2	1	1	2	2	3	4	2	2	3	2	2	2	4	2	2	2	2	2	3
1	0	2	3	2	3	4	2	3	2	4	3	3	3	2	3	3	4	4	4	1	2	3	2	2
1	0	4	3	5	5	1	1	2	5	2	5	2	2	2	1	1	2	2	1	1	4	1	1	2
1	0	1	3	2	3	1	2	3	1	3	4	2	2	1	2	2	2	2	3	2	4	1	2	2
1	0	4	3	5	4	2	2	1	4	1	4	2	2	2	2	2	2	2	2	1	4	1	2	2
2	0	2	4	4	3	2	2	4	3	4	3	2	3	3	2	3	1	1	1	1	2	2	2	2
1	0	2	3	1	4	1	1	1	1	1	5	2	2	1	1	1	4	4	1	1	5	1	1	1
2	0	4	3	5	4	1	2	1	3	1	5	2	4	2	2	2	4	2	2	1	1	3	1	2
2	0	4	3	4	4	1	2	1	4	2	4	2	2	2	2	2	4	2	2	1	4	2	2	1
1	0	3	3	2	2	2	2	2	4	4	3	3	2	1	1	1	2	3	2	2	4	2	3	1
2	0	4	3	5	1	3	1	2	2	2	4	3	1	2	2	2	3	2	2	1	1	2	2	1
2	0	4	4	2	2	2	2	2	2	2	5	3	1	1	2	2	3	2	1	2	2	2	2	2
2	0	2	3	2	4	2	1	1	2	2	4	2	2	2	2	2	2	2	2	1	2	2	2	4
1	0	4	4	5	4	1	2	1	4	2	4	2	2	2	2	2	2	2	2	1	4	2	2	2
2	0	3	3	1	2	1	1	2	1	2	2	4	2	2	3	1	2	3	2	1	2	1	4	4
2	0	4	3	5	4	1	2	2	2	1	4	2	3	2	2	2	2	2	2	1	2	1	3	2
2	0	4	4	2	5	1	2	2	5	2	4	2	2	2	1	2	2	2	2	1	2	3	2	2
2	0	3	3	2	3	1	2	2	2	2	4	2	2	2	2	2	3	2	2	2	2	2	2	2
2	0	3	3	2	2	2	2	4	2	4	4	3	1	4	3	2	4	4	1	2	1	1	2	2
1	0	4	4	5	2	2	1	3	2	1	5	1	1	1	2	1	3	4	4	1	4	1	1	1
2	0	4	3	5	1	2	1	2	1	2	5	1	1	3	2	2	3	2	3	1	2	1	2	2
2	0	3	3	4	5	1	1	2	4	2	3	2	4	1	1	3	4	2	1	1	4	4	2	2
2	0	2	3	1	4	2	1	2	2	2	4	4	2	3	2	2	2	4	2	2	3	2	2	2
2	0	4	3	5	5	1	1	2	2	1	5	2	1	1	1	1	1	1	1	1	5	1	1	2
1	0	2	3	1	5	1	1	1	1	1	5	1	3	1	1	1	5	1	3	1	4	3	1	1
2	0	3	3	1	4	1	1	3	2	1	4	2	1	2	1	2	1	4	1	1	1	1	4	2
1	0	3	3	2	2	2	1	2	2	2	4	4	1	1	1	1	3	4	3	1	1	2	2	2
2	0	4	3	5	2	1	1	2	1	3	4	3	1	2	1	1	1	3	1	1	1	1	2	2
2	0	4	4	5	4	1	1	2	2	2	5	1	2	2	2	1	4	1	2	1	4	1	1	2
2	0	2	3	1	2	2	2	3	1	3	5	3	2	2	2	2	2	2	2	1	1	2	3	4
2	0	2	3	1	2	2	1	1	1	1	5	2	2	2	1	2	4	2	4	1	1	2	2	2
1	0	3	3	2	5	1	2	4	4	4	4	2	2	2	5	2	3	2	1	1	4	2	2	2
1	0	4	4	5	4	1	1	3	1	1	2	2	1	1	1	1	4	2	1	1	1	1	1	1
2	0	4	3	2	4	2	2	4	2	4	5	2	3	2	3	3	4	4	2	1	1	3	1	2
1	0	4	3	4	1	1	1	2	1	2	4	2	4	1	2	2	4	2	2	1	4	3	1	1
2	0	3	3	2	5	1	2	1	4	2	3	3	3	2	3	3	4	2	2	2	4	2	2	4
2	0	2	3	1	3	2	1	2	2	4	4	2	1	2	2	2	1	2	3	1	2	2	1	1
2	0	3	4	5	4	2	1	1	4	2	4	2	2	2	2	1	4	2	2	1	2	1	1	2
2	0	4	3	5	4	1	1	2	2	1	4	2	1	1	2	2	1	2	1	1	1	1	2	2
2	0	4	3	5	4	2	1	2	4	2	4	2	2	2	2	2	3	2	2	1	3	1	2	2
1	0	4	3	4	1	2	2	2	1	2	4	2	1	1	2	2	3	2	2	1	3	1	2	2
2	0	4	3	4	5	1	1	4	4	3	2	1	2	1	3	2	3	2	1	1	2	1	2	4
1	0	2	4	1	4	1	1	5	3	5	2	3	4	2	3	3	3	4	2	2	2	4	4	2
1	0	4	3	5	4	2	2	2	4	1	4	2	2	2	2	2	2	2	2	1	5	2	2	1
2	0	1	3	1	4	2	1	1	2	2	3	2	2	2	2	2	1	3	2	2	2	2	2	2
2	0	1	3	1	3	2	2	2	2	2	4	2	4	2	2	3	1	2	2	1	2	2	2	2
1	0	2	4	1	5	2	5	5	5	5	5	1	1	2	5	1	1	5	1	1	1	1	1	1
1	0	4	3	5	4	1	2	1	1	1	4	4	1	1	3	2	1	1	2	1	2	1	2	1
2	0	2	3	1	4	2	2	2	2	2	4	2	2	2	2	2	4	2	2	2	2	4	2	2
2	0	4	4	2	1	2	1	3	1	3	5	2	2	2	2	2	2	2	2	1	2	2	2	2
2	0	3	3	2	4	2	2	2	2	2	4	2	2	2	3	3	1	4	2	1	2	3	2	2
1	0	4	4	5	4	1	1	2	4	2	2	2	2	1	2	1	2	2	1	1	2	1	4	2
2	0	1	3	1	4	1	1	1	2	2	5	1	4	2	2	2	4	2	2	1	1	1	2	4
2	0	2	3	1	4	2	1	2	2	2	4	3	2	2	2	2	3	2	2	1	2	1	3	2
2	0	2	3	1	1	5	1	3	4	4	4	2	3	1	1	2	1	3	2	3	1	2	5	2
2	0	4	3	5	3	1	2	2	3	2	5	2	2	2	1	1	4	2	1	1	2	1	1	1
1	0	4	3	4	4	2	2	2	2	3	4	2	2	2	2	2	2	2	2	2	2	2	3	2
1	0	1	1	1	4	1	1	1	2	2	4	3	2	1	2	2	2	2	1	1	4	2	2	1
2	0	2	4	2	4	1	1	2	4	2	4	4	2	2	2	2	4	2	2	2	4	2	2	2
2	0	3	4	2	3	1	2	2	3	2	4	2	1	2	2	2	4	2	1	1	3	1	1	1
2	0	1	1	1	2	2	3	2	2	1	4	1	1	1	1	2	4	2	1	1	1	2	2	1
1	0	4	3	2	4	1	2	4	2	3	4	2	1	2	2	3	2	2	4	2	1	1	2	4
2	0	1	3	1	4	1	1	2	2	2	5	4	2	2	2	2	2	2	1	1	2	1	2	2
1	0	1	3	5	2	3	2	1	3	2	4	2	2	2	2	2	2	2	1	2	3	2	2	2
1	0	2	3	1	4	2	2	4	2	4	2	2	2	1	1	1	1	1	1	1	4	1	1	1
1	0	4	4	2	5	1	2	2	1	2	4	3	3	2	2	2	4	3	2	1	2	2	2	4
2	0	3	3	1	2	3	2	4	2	4	4	4	2	2	4	3	1	4	2	2	2	2	5	3
